# Supplementary material for: Assessment for antibiotic resistance in Helicobacter pylori: A practical and interpretable machine learning model based on genome-wide genetic variation
Source: Virulence. 2025 Mar 21;16(1):2481503. doi: 10.1080/21505594.2025.2481503 (PMC11934168; doi:10.1080/21505594.2025.2481503)
Supplement: Supplementary Table S1.xlsx [file KVIR_A_2481503_SM2210.xlsx]

## Sheet: Sheet1
Supplementary Table S1. Antibiotic resistance and clinical phenotypes information of 296 H.pylori strains
Genome	Age	Gender	MTZ	MTZ_MIC	CLR	CLR_MIC	LEV	LEV_MIC	AMX	AMX_MIC	MDR
1.32194e+06	-	-	S	-	R	-	S	-	-	-	S
1352343.3	-	-	S	-	R	-	R	-	-	-	S
1352344.3	-	-	S	-	R	-	R	-	-	-	S
1352345.3	-	-	R	-	R	-	S	-	-	-	S
1352346.3	-	-	S	-	S	-	R	-	-	-	S
1355529.3	-	-	R	-	S	-	S	-	-	-	S
1355530.3	-	-	R	-	S	-	S	-	-	-	S
1355531.3	-	-	R	-	S	-	S	-	-	-	S
1365636.3	-	-	R	-	S	-	S	-	-	-	S
210.5250	-	-	R	32	R	8	R	8	S	0.125	R
210.5625	-	-	S	0.125	R	8	R	8	S	0.125	S
210.5627	-	-	R	16	R	8	S	0.125	S	0.125	S
210.6578	-	-	S	0.094	S	0.016	R	4	S	0.047	S
210.6593	-	-	S	0.75	R	256	R	32	R	0.19	R
210.6599	-	-	R	256	S	<0.5	R	32	S	0.032	S
210.6616	-	-	R	256	R	256	R	32	S	0.047	R
210.6617	-	-	R	256	R	256	R	32	S	0.023	R
210.6620	-	-	R	256	S	0.5	S	0.064	S	0.016	S
210.6621	-	-	S	0.016	S	0.064	S	0.125	S	0.016	S
210.6624	-	-	S	0.38	S	0.047	R	32	S	0.016	S
210.7956	Female	53	R	16-128	S	-	R	8	S	-	S
210.7957	Female	47	R	16-128	S	-	R	8-32	S	-	S
210.7958	Female	53	R	16-128	S	-	R	32	S	-	S
210.7959	Male	50	R	16-128	S	-	S	-	S	-	S
210.7960	Male	45	R	16-128	S	-	S	-	S	-	S
210.7961	Male	56	R	16-128	S	-	R	16	S	-	S
210.7962	Female	48	R	16-128	S	-	S	-	S	-	S
210.7963	Female	46	R	16-128	S	-	R	16-32	S	-	S
210.7964	Female	41	R	16-128	S	-	S	-	S	-	S
210.8935	Male	46	R	>32	S	0.125	R	2	R	128	R
210.8936	Male	40	S	4	S	0.5	S	1	R	>256	S
210.8937	Male	32	R	>32	R	4	S	1	R	32	R
210.8938	Male	49	R	>32	S	0.125	R	2	R	1	R
210.8939	Male	24	S	8	S	0.5	S	1	R	8	S
210.8940	Male	46	R	>32	R	16	S	0.5	S	0.064	S
210.8942	Male	45	S	8	R	4	R	8	R	4	R
210.8943	Male	49	R	>32	R	2	R	2	R	0.5	R
210.8944	Female	45	R	>32	S	0.064	S	0.125	R	4	S
210.8945	Female	36	R	>32	R	32	R	>32	R	2	R
210.8946	Male	25	S	4	S	0.064	S	0.5	S	0.064	S
210.8947	Female	33	R	>32	R	8	R	>32	S	0.064	R
210.8948	Male	46	R	>32	S	0.064	S	0.25	S	0.064	S
210.8949	Female	58	R	>32	R	16	S	0.064	S	0.064	S
210.8950	Female	36	R	>32	R	8	R	>32	S	0.064	R
210.8951	Female	36	R	>32	R	2	R	>32	S	0.064	R
210.8952	Female	45	R	>32	R	2	R	>32	S	0.125	R
210.8953	Female	32	R	>32	S	0.5	S	0.064	S	0.064	S
210.8954	Female	24	R	>32	S	0.064	S	0.064	S	0.064	S
210.8955	Female	46	R	>32	R	16	R	>32	S	0.064	R
210.8956	Male	63	R	>32	R	2	R	8	R	0.5	R
210.8957	Male	48	R	>32	S	0.064	S	0.008	S	0.064	S
210.8958	Male	30	R	>32	S	0.064	R	>32	S	0.125	S
210.8959	Male	41	R	>32	S	0.064	S	0.125	S	0.064	S
210.8960	Male	48	R	>32	S	0.064	R	16	S	0.064	S
210.8961	Female	53	R	>32	S	0.25	S	1	S	0.064	S
210.8962	Male	39	R	>32	S	0.064	S	0.008	S	0.064	S
210.8963	Female	41	R	>32	S	0.125	R	16	S	0.064	S
210.8964	Female	75	R	>32	R	8	S	0.008	S	0.064	S
210.8965	Female	53	R	>32	R	4	R	16	S	0.064	R
210.8966	Female	27	S	4	R	8	S	0.25	S	0.064	S
210.8967	Female	75	S	1	S	0.5	S	0.25	S	0.064	S
210.8968	Male	46	R	>32	R	32	S	0.032	S	0.064	S
210.8969	Female	58	R	>32	S	0.064	R	4	S	0.064	S
210.8970	Female	45	R	>32	S	0.064	R	>32	R	>256	R
210.8971	Male	32	R	>32	S	0.064	R	2	S	0.064	S
210.8972	Female	42	R	>32	R	>256	S	0.25	S	0.064	S
210.8973	Male	49	R	>32	R	32	S	1	S	0.064	S
210.8974	Male	52	R	>32	R	2	R	>32	S	0.064	R
210.8975	Male	42	R	>32	R	8	S	0.5	S	0.064	S
210.8976	Female	37	R	>32	R	4	S	0.5	S	0.064	S
210.8977	Female	37	R	>32	S	0.064	S	0.064	S	0.064	S
210.8978	Female	57	R	>32	S	0.064	S	0.008	S	0.064	S
210.8979	Female	37	R	>32	R	2	R	8	S	0.064	R
210.8980	Male	53	R	>32	S	0.5	R	>32	S	0.064	S
210.8981	Male	61	R	>32	R	>256	R	>32	S	0.064	R
210.8982	Male	52	R	>32	S	0.064	S	0.125	S	0.064	S
210.8983	Male	56	R	>32	R	2	S	0.008	S	0.064	S
210.8984	Male	34	R	>32	R	>256	S	0.008	S	0.064	S
210.8985	Male	55	R	>32	R	2	R	>32	S	0.064	R
210.8986	Male	38	R	>32	S	0.064	R	2	S	0.064	S
210.8987	Female	38	R	>32	S	0.064	S	0.25	S	0.064	S
210.8988	Male	47	R	>32	R	2	R	16	S	0.125	R
210.8989	Female	28	R	>32	R	>256	S	0.5	R	2	R
210.8990	Female	47	R	>32	S	0.125	R	>32	S	0.064	S
210.8991	Male	24	R	>32	R	2	R	16	S	0.064	R
210.8992	Female	72	R	>32	R	8	R	8	R	256	R
210.8993	Male	30	R	>32	S	0.008	R	4	S	0.125	S
210.8994	Female	44	R	>32	R	32	S	0.125	R	0.25	R
210.8995	Male	28	R	>32	S	0.5	S	0.25	S	0.064	S
Shi-CAG1	Female	50	R	-	S	-	S	-	S	-	S
Shi-CAG2	Male	66	R	-	S	-	S	-	S	-	S
Shi-CAG3	Male	67	S	-	S	-	S	-	S	-	S
Shi-CAG4	Female	54	R	-	S	-	S	-	S	-	S
Shi-CAG5	Male	25	R	-	S	-	R	-	S	-	S
Shi-CAG6	Male	44	R	-	S	-	S	-	S	-	S
Shi-CAG7	Female	64	R	-	S	-	R	-	S	-	S
Shi-CAG8	Female	65	R	-	S	-	R	-	S	-	S
Shi-CAG9	Female	67	R	-	S	-	R	-	S	-	S
Shi-CAG10	Male	58	R	-	S	-	R	-	S	-	S
Shi-CAG11	Female	60	R	-	S	-	S	-	S	-	S
Shi-CAG12	Male	60	R	-	S	-	S	-	S	-	S
Shi-CAG13	Female	59	S	-	S	-	S	-	S	-	S
Shi-CAG14	Female	45	R	-	S	-	R	-	S	-	S
Shi-CAG15	Female	61	R	-	S	-	R	-	S	-	S
Shi-CAG16	Male	79	S	-	S	-	R	-	S	-	S
Shi-CAG17	Female	73	S	-	S	-	S	-	S	-	S
Shi-CAG18	Female	59	R	-	R	-	S	-	S	-	S
Shi-CAG19	Male	45	R	-	R	-	S	-	S	-	S
Shi-CAG20	Male	69	R	-	R	-	R	-	S	-	R
Shi-CAG21	Male	58	R	-	S	-	R	-	S	-	S
Shi-CAG22	Female	56	R	-	R	-	R	-	S	-	R
Shi-CAG23	Female	69	R	-	S	-	R	-	S	-	S
Shi-CAG24	Female	53	S	-	R	-	R	-	S	-	S
Shi-CAG25	Male	56	R	-	S	-	S	-	S	-	S
Shi-CAG26	Male	37	S	-	S	-	R	-	S	-	S
Shi-CAG27	Female	61	S	-	R	-	R	-	S	-	S
Shi-CAG28	Female	59	R	-	R	-	S	-	S	-	S
Shi-CAG29	Male	68	R	-	S	-	S	-	S	-	S
Shi-CAG30	Female	62	R	-	S	-	R	-	S	-	S
Shi-CAG31	Male	75	R	-	S	-	R	-	S	-	S
Shi-CAG32	Female	63	R	-	S	-	S	-	S	-	S
Shi-CAG33	Male	71	R	-	S	-	S	-	S	-	S
Shi-CAG34	Male	60	R	-	S	-	S	-	S	-	S
Shi-CAG35	Female	54	R	-	S	-	S	-	S	-	S
Shi-CAG36	Male	41	R	-	S	-	S	-	S	-	S
Shi-CAG37	Male	57	R	-	S	-	R	-	S	-	S
Shi-CAG38	Male	76	R	-	R	-	R	-	S	-	R
Shi-CAG39	Male	55	R	-	S	-	R	-	S	-	S
Shi-CAG40	Male	62	S	-	S	-	R	-	S	-	S
Shi-CAG41	Male	50	S	-	S	-	S	-	S	-	S
Shi-CAG42	Female	80	R	-	R	-	R	-	S	-	R
Shi-CAG43	Female	43	S	-	R	-	R	-	S	-	S
Shi-CAG44	Male	38	R	-	S	-	S	-	S	-	S
Shi-CAG45	Female	45	R	-	R	-	R	-	S	-	R
Shi-CAG46	Female	53	S	-	S	-	S	-	S	-	S
Shi-CAG47	Male	46	S	-	S	-	S	-	S	-	S
Shi-CAG48	Female	55	S	-	S	-	S	-	S	-	S
Shi-CAG49	Female	71	S	-	S	-	S	-	S	-	S
Shi-CAG50	Female	46	R	-	S	-	S	-	S	-	S
Shi-CAG51	Male	46	R	-	S	-	S	-	S	-	S
Shi-CAG52	Female	46	R	-	S	-	S	-	S	-	S
Shi-CAG53	Female	76	R	-	R	-	R	-	S	-	R
Shi-CAG54	Female	72	S	-	S	-	S	-	S	-	S
Shi-CAG55	Male	42	R	-	R	-	R	-	S	-	R
Shi-CAG56	Female	52	S	-	S	-	S	-	S	-	S
Shi-CAG57	Female	51	S	-	S	-	S	-	S	-	S
Shi-CAG58	Male	48	S	-	S	-	S	-	S	-	S
Shi-CAG59	Male	55	S	-	S	-	S	-	S	-	S
Shi-CAG60	Male	71	R	-	S	-	S	-	S	-	S
Shi-CAG61	Female	75	R	-	S	-	R	-	S	-	S
Shi-CAG62	Female	68	R	-	S	-	S	-	S	-	S
Shi-CAG63	Male	60	S	-	S	-	S	-	S	-	S
Shi-CAG64	Male	55	R	-	S	-	R	-	S	-	S
Shi-CAG65	Female	40	R	-	S	-	R	-	S	-	S
Shi-CAG66	Male	52	R	-	S	-	S	-	S	-	S
Shi-CSG1	Female	53	R	-	S	-	S	-	S	-	S
Shi-CSG2	Female	19	R	-	S	-	S	-	S	-	S
Shi-CSG3	Female	34	S	-	S	-	S	-	S	-	S
Shi-CSG4	Male	28	S	-	S	-	S	-	S	-	S
Shi-CSG5	Male	28	S	-	R	-	S	-	S	-	S
Shi-CSG6	Male	53	S	-	S	-	S	-	S	-	S
Shi-CSG7	Male	23	S	-	S	-	S	-	S	-	S
Shi-CSG8	Female	56	R	-	S	-	S	-	S	-	S
Shi-CSG9	Female	30	S	-	S	-	S	-	S	-	S
Shi-CSG10	Male	34	R	-	S	-	S	-	S	-	S
Shi-CSG11	Female	32	S	-	S	-	R	-	S	-	S
Shi-CSG12	Female	44	S	-	S	-	S	-	S	-	S
Shi-CSG13	Female	33	R	-	S	-	S	-	S	-	S
Shi-CSG14	Male	32	S	-	S	-	S	-	S	-	S
Shi-CSG15	Male	38	S	-	S	-	R	-	S	-	S
Shi-CSG16	Female	30	S	-	S	-	S	-	S	-	S
Shi-CSG17	Female	26	R	-	R	-	R	-	S	-	R
Shi-CSG18	Male	27	R	-	S	-	R	-	S	-	S
Shi-CSG19	Female	46	R	-	S	-	R	-	S	-	S
Shi-GC1	Male	45	R	-	S	-	S	-	S	-	S
Shi-GU1	Male	60	R	-	S	-	S	-	S	-	S
Shi-GU2	Male	60	R	-	S	-	R	-	S	-	S
Shi-GU3	Male	66	R	-	S	-	S	-	S	-	S
Shi-GU4	Male	32	R	-	S	-	S	-	S	-	S
Shi-GU5	Male	32	S	-	R	-	S	-	S	-	S
Shi-GU6	Male	43	S	-	S	-	S	-	S	-	S
Shi-GU7	Female	60	S	-	S	-	S	-	S	-	S
Shi-GU8	Male	64	R	-	S	-	R	-	S	-	S
Shi-GU9	Female	62	S	-	S	-	S	-	S	-	S
Shi-GU10	Female	58	R	-	S	-	R	-	S	-	S
Shi-GU11	Male	32	S	-	S	-	S	-	S	-	S
Shi-GU12	Female	58	R	-	S	-	S	-	S	-	S
Shi-GU13	Male	27	R	-	S	-	S	-	S	-	S
Shi-GU14	Male	87	R	-	S	-	R	-	S	-	S
Shi-GU15	Male	72	S	-	S	-	S	-	S	-	S
Shi-GU16	Female	36	R	-	S	-	S	-	S	-	S
Shi-GU17	Female	36	R	-	S	-	S	-	S	-	S
Shi-GU18	Male	33	R	-	S	-	S	-	S	-	S
Shi-GU19	Male	35	R	-	R	-	S	-	S	-	S
Shi-GU20	Male	61	R	-	S	-	S	-	S	-	S
Shi-GU21	Male	50	R	-	S	-	R	-	S	-	S
Shi-GU22	Male	31	S	-	R	-	S	-	S	-	S
Shi-GU23	Male	62	R	-	S	-	S	-	S	-	S
Shi-GU24	Male	56	R	-	S	-	S	-	S	-	S
Shi-GU25	Male	65	S	-	S	-	S	-	S	-	S
Shi-GU26	Male	59	R	-	S	-	S	-	S	-	S
Hpfe0001	Female	66	S	＜0.016	R	256	S	＜0.002	S	＜0.016	S
Hpfe0002	Female	75	S	0.19	R	＞256	S	0.002	S	＜0.016	S
Hpfe0003	Male	64	S	2	S	0.125	S	0.19	S	0.023	S
Hpfe0004	Male	30	R	＞256	S	0.19	S	0.5	S	0.094	S
Hpfe005	Female	51	S	0.75	S	0.047	R	1.5	S	0.016	S
Hpfe0006	Male	42	S	0.5	S	0.016	S	0.094	S	＜0.016	S
Hpfe0007	Male	54	R	＞256	S	0.125	R	3	S	0.032	S
Hpfe0008	Male	36	R	＞256	S	＜0.016	S	0.032	S	＜0.016	S
Hpfe010	Male	58	R	＞256	S	0.016	S	0.19	R	0.5	S
Hpfe0011	Male	63	R	＞256	R	＞256	S	0.094	S	0.032	S
Hpfe0012	Male	52	S	＜0.016	S	＜0.016	S	＜0.002	S	＜0.016	S
Hpfe0013	Male	56	R	＞256	S	0.094	S	0.094	S	0.016	S
Hpfe0015	Male	53	R	＞256	S	0.032	S	0.094	S	＜0.016	S
Hpfe0016	Female	69	S	＜0.016	S	＜0.016	S	＜0.002	S	＜0.016	S
Hpfe019	Male	58	R	＞256	S	0.023	S	0.048	S	＜0.016	S
Hpfe0020	Male	43	S	8	S	0.19	R	6	S	0.016	S
Hpfe0021	Female	29	R	＞256	S	＜0.016	R	12	S	＜0.016	S
Hpfe0022	Male	47	R	＞256	R	＞256	S	0.25	S	0.047	S
Hpfe0023	Male	51	S	＜0.016	R	256	S	＜0.002	S	＜0.016	S
Hpfe0024	Male	58	S	＜0.016	S	＜0.016	S	＜0.002	S	＜0.016	S
Hpfe027	Male	64	S	＜0.016	S	＜0.016	S	＜0.002	S	＜0.016	S
Hpfe028	Female	58	S	＜0.016	R	256	S	＜0.002	S	＜0.016	S
Hpfe029	Female	46	R	＞256	R	＞256	R	3	S	0.19	R
Hpfe032	Female	50	S	1.5	S	0.125	S	0.19	S	0.023	S
Hpfe033	Female	52	R	＞256	S	＜0.016	S	＜0.002	S	＜0.016	S
Hpfe035	Male	56	R	＞256	S	＜0.016	S	0.012	S	＜0.016	S
Hpfe036	Male	41	R	＞256	S	＜0.016	S	0.19	S	＜0.016	S
Hpfe037	Male	50	S	0.75	S	0.023	R	＞32	S	0.016	S
Hpfe038	Female	50	R	＞256	R	＞256	S	0.19	S	0.016	S
Hpfe039	Female	71	S	0.125	S	＜0.016	S	0.064	S	＜0.016	S
Hpfe040	Male	47	S	0.38	S	0.047	R	＞32	S	0.016	S
Hpfe048	Male	59	S	＜0.016	S	＜0.016	S	＜0.002	S	＜0.016	S
Hpfe049	Male	47	S	0.19	S	0.016	S	0.048	S	＜0.016	S
Hpfe052	Male	47	S	0.19	S	0.023	S	0.048	S	0.032	S
Hpfe053	Male	52	R	＞256	R	1	S	0.25	R	0.64	R
Hpfe054	Female	36	R	＞256	S	0.19	R	＞32	R	0.47	R
Hpfe055	Male	49	R	＞256	S	＜0.016	S	0.048	S	＜0.016	S
Hpfe0056	Male	58	R	＞256	S	0.25	S	0.19	S	＜0.016	S
Hpfe057	Female	68	S	0.19	S	0.125	S	0.125	S	0.023	S
Hpfe058	Female	50	R	＞256	S	0.064	R	＞32	S	＜0.016	S
Hpfe059	Male	52	S	3	R	256	S	0.032	S	＜0.016	S
Hpfe060	Female	46	S	1.5	R	＞256	R	＞32	S	0.064	S
Hpfe061	Male	42	R	＞256	R	＞256	S	0.38	S	0.032	S
Hpfe062	Male	54	S	6	R	＞256	S	0.032	S	＜0.016	S
Hpfe063	Male	57	S	＜0.016	R	256	S	＜0.002	S	＜0.016	S
Hpfe064	Female	70	S	3	S	0.5	R	2.5	S	0.047	S
Hpfe065	Male	44	R	＞256	R	＞256	R	＞32	R	0.5	R
Hpfe066	Female	50	R	＞256	R	＞256	R	＞32	S	0.25	R
Hpfe068	Female	23	R	＞256	S	0.032	S	0.125	S	＜0.016	S
Hpfe0069	Female	52	R	＞256	S	＜0.016	S	0.016	S	＜0.016	S
Hpfe070	Male	31	S	1.5	S	＜0.016	S	0.064	S	＜0.016	S
Hpfe072	Female	46	R	＞256	R	＞256	R	＞32	S	＜0.016	R
Hpfe073	Male	45	R	96	S	0.023	S	0.048	S	＜0.016	S
Hpfe074	Male	50	R	＞256	S	0.016	S	0.048	S	＜0.016	S
Hpfe075	Female	50	R	＞256	R	＞256	R	＞32	S	0.032	R
Hpfe076	Female	43	R	＞256	R	＞256	R	＞32	S	＜0.016	R
Hpfe077	Female	70	S	＜0.016	S	＜0.016	S	0.002	S	＜0.016	S
Hpfe078	Male	49	R	＞256	S	＜0.016	R	＞32	S	＜0.016	S
Hpfe079	Male	46	R	＞256	S	0.19	S	0.25	S	0.19	S
Hpfe080	Male	52	R	＞256	S	0.016	R	2.5	S	0.064	S
Hpfe081	Male	50	R	＞256	S	0.19	S	0.5	R	0.75	S
Hpfe082	Male	20	S	＜0.016	R	256	S	0.38	S	＜0.016	S
Hpfe083	Male	78	R	＞256	S	0.094	R	8	R	0.38	R
Hpfe084	Male	57	R	＞256	R	＞256	R	＞32	S	0.064	R
Hpfe085	Female	36	R	＞256	S	0.032	S	0.094	S	0.064	S
Hpfe086	Male	49	R	＞256	S	＜0.016	S	0.19	S	＜0.016	S
Hpfe088	Female	41	R	＞256	S	0.047	S	0.25	S	0.016	S
Hpfe089	Male	46	R	＞256	R	1.5	S	0.5	R	8	R
Hpfe092	Female	71	R	＞256	R	64	S	0.38	S	0.023	S
Hpfe093	Female	47	S	8	S	0.19	S	0.064	S	0.032	S
Hpfe095	Female	49	R	＞256	R	4	R	＞32	R	＞256	R
Hpfe096	Male	52	S	＜0.016	R	256	S	＜0.002	S	＜0.016	S
Hpfe097	Male	51	R	＞256	R	＞256	R	＞32	S	0.016	R
Hpfe099	Male	61	R	＞256	S	0.032	S	0.25	S	0.016	S
Hpfe100	Male	66	S	2	S	0.023	S	0.064	S	＜0.016	S
Hpfe101	Male	59	R	＞256	R	＞256	S	＜0.002	S	＜0.016	S
Hpfe102	Female	51	R	＞256	R	32	R	＞32	S	0.064	R
Hpfe103	Female	65	S	＜0.016	S	＜0.016	S	＜0.002	S	＜0.016	S
Hpfe104	Male	35	S	＜0.016	S	＜0.016	S	＜0.002	S	＜0.016	S
Hpfe106	Male	53	R	＞256	S	0.023	S	0.38	R	4	S
Hpfe107	Male	53	R	＞256	S	0.023	S	0.125	S	0.023	S
Hpfe108	Male	39	S	＜0.016	S	＜0.016	S	＜0.002	S	＜0.016	S
Hpfe110	Male	64	R	＞256	S	0.023	S	0.048	S	＜0.016	S
Hpfe112	Male	41	S	＜0.016	S	＜0.016	R	4	S	＜0.016	S
Hpfe113	Male	53	R	＞256	R	1	S	0.5	R	6	R
Hpfe114	Male	58	S	4	R	＞256	R	4	S	＜0.016	S
Hpfe115	Male	56	R	＞256	R	1	S	0.19	S	0.016	S
Hpfe118	Male	61	R	＞256	R	48	R	＞32	S	0.023	R
Hpfe120	Male	59	R	＞256	S	0.125	S	0.19	S	＜0.016	S
Hpfe122	Female	58	R	＞256	R	12	R	12	S	0.047	R
Hpfe123	Male	73	R	＞256	S	0.25	S	0.5	R	4	S
Hpfe124	Female	52	S	＜0.016	S	＜0.016	S	＜0.002	S	＜0.016	S
Hpfe125	Male	53	S	＜0.016	S	＜0.016	S	＜0.002	S	＜0.016	S
Hpfe126	Male	47	R	＞256	R	12	S	0.75	S	0.047	S
Hpfe127	Male	29	R	＞256	R	＞256	S	0.19	S	＜0.016	S
Abbreviations: MTZ, metronidazole; CLR, clarithromycin; LEV, levofloxacin; AMX, amoxicillin; MDR, multidrug-resistant, MDR; S, sensitive; R, resistant; MIC, minimum inhibitory concentration.
