# Supplementary material for: Assessment for antibiotic resistance in Helicobacter pylori: A practical and interpretable machine learning model based on genome-wide genetic variation
Source: Virulence. 2025 Mar 21;16(1):2481503. doi: 10.1080/21505594.2025.2481503 (PMC11934168; doi:10.1080/21505594.2025.2481503)
Supplement: Supplementary Table S3.xlsx [file KVIR_A_2481503_SM2208.xlsx]

## Sheet: Sheet1
Supplementary Table S3. Number of Features Selected for Each Feature Set
Antibiotics	SNPs-1 (Feature_No)	SNPs-2 (Feature_No)	SNPs-1+SNPs-2 (Feature_No)	GPA (Feature_No)	SNPs-1+SNPs-2+GPA (Feature_No)
MTZ	118	19	12	70	10
CLR	72	22	8	75	8
LEV	146	21	14	70	10
AMX	151	45	14	59	11
MDR	165	20	17	67	12
Abbreviations: MTZ, metronidazole; CLR, clarithromycin; LEV, levofloxacin; AMX, amoxicillin; MDR, multidrug-resistant; SNP, single nucleotide polymorphisms; GPA, gene presence or absence.
